# Supplementary material for: Systems analysis reveals alternate metabolic states adopted by Mycobacterium tuberculosis across species
Source: mSphere. 2026 Jun 29;11(7):e00141-26. doi: 10.1128/msphere.00141-26 (PMC13410760; doi:10.1128/msphere.00141-26)
Supplement: Table S1 — Mtb differential gene expression analysis in human monocyte-derived macrophages versus murine bone marrow-derived macrophages. [file msphere.00141-26-s0008.xlsx]

## Sheet: volcano_data_py_LFCshr_BMDM
Table S1: Mtb differential gene expression analysis in human monocyte-derived macrophages versus murine bone marrow-derived macrophages
gene_id	log2FC	p_adj
hsp	-4.72496	7.82e-154
whiB7	-3.42248	8.16e-36
lat	-3.30666	3.25e-56
whiB6	-3.27126	7.95e-06
Rv3289c	-2.82723	0.000333535
desA3	-2.75553	3.54e-08
Rv0990c	-2.59671	2.07e-08
Rv0947c	-2.58146	0.000707765
Rv1460	-2.52587	1.24e-22
Rv1958c	-2.40611	0.0211731
Rv0791c	-2.39335	5.24e-08
Rv1129c	-2.33293	5.76e-41
Rv1954A	-2.32557	4.49e-26
Rv1258c	-2.2877	1.23e-09
Rv3467	-2.27423	0.00352433
Rv1128c	-2.18821	1.14e-37
Rv3230c	-2.15794	6.91e-16
icl1	-2.15048	1.36e-156
Rv0792c	-2.12401	2.3e-11
mce2C	-2.05283	0.0749566
Rv1255c	-2.01382	0.00576769
Rv1462	-1.99136	4.15e-34
Rv1132	-1.94998	4.01e-44
mbtI	-1.92183	4.88e-18
Rv0793	-1.90805	0.00565883
clpB	-1.90796	1.55e-40
higB	-1.83394	1.97e-09
leuC	-1.83149	6.22e-24
vapC15	-1.82966	9.03e-09
pntAb	-1.81406	0.004593
eis	-1.80369	1.63e-09
Rv1870c	-1.797	0.000962354
mpt70	-1.79075	0.0211916
Rv0790c	-1.78384	1.19e-05
Rv3189	-1.77838	8.6e-07
Rv1461	-1.77126	1.06e-60
vapC25	-1.7495	9.2e-27
Rv3406	-1.74535	0.0152247
Rv2016	-1.72986	1.33e-11
Rv1702c	-1.72945	1.15e-07
lipX	-1.70827	9.14e-18
Rv1043c	-1.69746	6.32e-16
vapC24	-1.69699	0.00504622
Rv2989	-1.69543	2.29e-09
panD	-1.68107	5.75e-06
Rv1996	-1.66781	0.0546844
Rv1577c	-1.66532	8.09e-08
leuD	-1.65754	5.18e-10
Rv0324	-1.64213	0.0577683
mbtC	-1.63023	9.71e-14
Rv2913c	-1.62898	1.28e-08
Rv2651c	-1.61001	6.33e-05
mbtK	-1.6082	1.7e-12
aac	-1.59837	1.52e-05
Rv3037c	-1.5937	0.0141176
vapC46	-1.55583	0.013137
mbtD	-1.53747	9.1e-15
Rv1048c	-1.52905	1.81e-06
sigB	-1.49397	9.73e-54
dnaK	-1.48849	3.08e-48
rubB	-1.48655	0.00802789
dipZ	-1.46745	4.09e-06
Rv2887	-1.44575	0.00336892
vapC11	-1.44362	0.0270669
fadB2	-1.41921	1.49e-23
Rv1463	-1.39343	1.04e-15
csd	-1.39309	1.61e-13
Rv1582c	-1.37867	0.0145384
Rv2650c	-1.37862	0.0552853
Rv1505c	-1.37839	2.15e-06
Rv2466c	-1.37389	2.84e-07
umaA	-1.36264	6.39e-29
atsA	-1.35056	9.14e-17
ilvB1	-1.3458	1.43e-18
Rv3054c	-1.34564	0.0714617
Rv1586c	-1.34365	0.0283171
Rv0813c	-1.34293	3.38e-09
Rv1052	-1.34248	7.98e-05
fxsA	-1.3419	1.56e-05
cyp130	-1.34163	0.000256696
mbtA	-1.34018	0.0141176
Rv3402c	-1.33349	1.32e-10
Rv2017	-1.32259	7.73e-05
Rv2036	-1.32105	0.00349308
hisE	-1.3101	0.0295418
subI	-1.30328	0.000180123
mbtE	-1.30055	1.63e-10
parD1	-1.28967	0.17084
Rv1503c	-1.28493	0.0100737
Rv0448c	-1.27422	0.0819035
Rv2415c	-1.26946	0.0074964
prpD	-1.26881	2.99e-18
htpX	-1.25659	3.13e-17
proV	-1.25294	0.000754578
Rv3060c	-1.25257	1.8e-07
Rv1907c	-1.24317	3.66e-05
Rv2517c	-1.22627	0.000368403
Rv0744c	-1.2228	0.00249507
grcC2	-1.22247	8.12e-09
Rv3403c	-1.22021	2.18e-08
mbtF	-1.21081	3.18e-10
Rv1474c	-1.20762	0.0173547
Rv1686c	-1.20423	0.235498
groEL1	-1.20296	4.49e-26
pitB	-1.20292	7.56e-05
Rv2035	-1.19714	0.0595342
TB31.7	-1.19681	0.136154
tatC	-1.19228	0.000259165
Rv0449c	-1.19006	7.56e-05
Rv0023	-1.18784	0.0563249
Rv0465c	-1.18722	4.61e-13
35kd_ag	-1.1731	1.74e-18
fadE22	-1.16926	4.77e-07
Rv2011c	-1.16901	0.302557
Rv3066	-1.15762	0.180182
mog	-1.15718	0.0421968
parD2	-1.15294	0.0703942
ndh	-1.14994	4.63e-12
Rv1576c	-1.14136	0.000458108
Rv3517	-1.14133	0.0704686
trcS	-1.14058	5.94e-05
vapC3	-1.13673	0.0214429
mbtB	-1.12784	8.33e-11
yfiH	-1.1209	0.00285214
PPE37	-1.11913	0.000259165
mpt83	-1.11774	3.16e-05
irtA	-1.11478	1.12e-05
PPE59	-1.11403	1.18e-11
mbtG	-1.10496	7.54e-05
Rv2622	-1.09379	0.138121
Rv1045	-1.08827	0.0214429
Rv1063c	-1.07491	0.103232
mce2R	-1.07193	7.84e-08
Rv1466	-1.06859	6.14e-07
clgR	-1.06308	1.69e-07
ispD	-1.05987	1.36e-07
Rv2630	-1.05681	0.168716
Rv1257c	-1.05661	1.12e-06
rocD1	-1.054	0.0673507
Rv0331	-1.05242	0.161696
Rv1767	-1.04921	0.0561081
ptrBb	-1.04516	0.117154
Rv0823c	-1.04342	9.41e-07
papA4	-1.04045	0.157131
Rv3212	-1.03873	1.24e-05
fadE9	-1.03633	0.00756646
Rv2034	-1.03608	0.134637
erm(37)	-1.03043	1.17e-06
vapB40	-1.03029	0.0799422
Rv1073	-1.02751	1.71e-12
Rv2642	-1.0259	0.158289
Rv1227c	-1.02405	0.259371
fic	-1.02322	0.113475
scpA	-1.02099	0.00154013
glnB	-1.02004	0.00101898
usfY	-1.01965	0.00789256
dnaJ1	-1.01713	3.26e-09
Rv0839	-1.01251	0.000821603
Rv2168c	-1.01181	0.248832
Rv2640c	-1.0073	0.0295418
leuA	-1.00518	1.21e-13
Rv2990c	-1.00388	1.28e-17
relG	-1.00376	0.322887
lppU	-1.00325	6.7e-07
Rv2824c	-1.00184	0.0701854
Rv2827c	-0.999839	0.06419
phoH1	-0.997252	8.43e-11
Rv0349	-0.997144	0.00215988
Rv0574c	-0.994327	0.220083
Rv1927	-0.991981	0.00417442
Rv2729c	-0.989949	0.0764739
clpP1	-0.986891	8.08e-14
iniB	-0.981333	0.0776198
Rv2052c	-0.980165	0.000816462
Rv1989c	-0.97704	0.00761404
cmtR	-0.975845	0.0211731
grpE	-0.971662	1.96e-06
Rv2688c	-0.966752	0.000327749
Rv2704	-0.961439	0.0220381
Rv2621c	-0.956363	0.082264
ruvA	-0.955056	0.185437
vapC36	-0.953464	0.024625
Rv1465	-0.9497	0.00206242
Rv0140	-0.948351	0.00336892
mmpS5	-0.948263	0.00320989
Rv0188	-0.944814	1.06e-05
prpC	-0.939412	9.39e-24
Rv3840	-0.937014	0.170398
alkB	-0.935371	1.63e-06
Rv0658c	-0.932295	0.0613882
vapB28	-0.930247	0.000222405
Rv0298	-0.927621	0.000114925
mesJ	-0.927115	0.113349
Rv1588c	-0.925115	0.395852
fmu	-0.923237	0.115936
Rv0786c	-0.922882	0.0150655
yrbE2A	-0.92253	0.0122386
Rv1723	-0.918373	0.244824
Rv0874c	-0.916705	0.155886
fadD36	-0.916659	1.53e-05
vapB2	-0.913912	0.00287459
ilvN	-0.913371	0.000259165
Rv0250c	-0.912024	1.02e-13
Rv2272	-0.911142	0.187355
Rv2248	-0.909944	0.000476977
cut5b	-0.90689	0.228956
Rv0302	-0.904041	0.00495273
ogt	-0.901745	0.249796
Rv0686	-0.901369	1.24e-10
Rv2822c	-0.900219	0.170096
Rv2970A	-0.900079	0.0179596
Rv0654	-0.89873	0.00376386
Rv3334	-0.896251	0.00487232
Rv2912c	-0.895763	0.185437
uvrC	-0.894675	5.66e-05
Rv2148c	-0.890931	0.025919
pth	-0.890667	0.229903
Rv1949c	-0.88942	0.307471
Rv2820c	-0.884229	0.0779852
Rv1957	-0.883304	0.000384553
vapC6	-0.882816	0.260206
mgtE	-0.882485	0.00998607
hisD	-0.881982	0.00249507
Rv3242c	-0.879634	0.241366
Rv2659c	-0.875036	0.01882
Rv0485	-0.87193	4.31e-12
Rv2728c	-0.871085	0.23182
Rv0500B	-0.870194	1.01e-05
Rv1480	-0.870176	0.000277253
Rv1489A	-0.87006	0.178116
parE2	-0.864659	0.0696501
Rv2307A	-0.862725	0.25583
ald	-0.862103	1.5e-08
vapC17	-0.85943	0.0581162
Rv3839	-0.858746	0.0288608
trmD	-0.857662	0.197443
Rv3612c	-0.857577	8.08e-05
mmpS1	-0.855194	0.29366
Rv1057	-0.855167	0.000616787
Rv2749	-0.854381	0.0231366
groES	-0.853316	1.64e-13
Rv1268c	-0.85262	0.318093
vapB12	-0.847085	0.435184
Rv1265	-0.845302	7.27e-05
Rv1929c	-0.8444	0.0149979
Rv3173c	-0.84198	0.0205709
Rv2843	-0.841425	0.120231
Rv3050c	-0.840169	2.69e-08
mmsB	-0.839473	0.0343134
Rv1993c	-0.839107	0.358368
Rv2742c	-0.838332	0.0819035
Rv0611c	-0.837796	0.00152155
radA	-0.836623	0.0145384
Rv1948c	-0.836283	0.226525
Rv0477	-0.835112	0.103843
Rv2707	-0.835101	4.92e-09
lpqA	-0.834374	0.00570826
canB	-0.833854	0.00176723
Rv3072c	-0.83278	0.351368
Rv0311	-0.831337	0.229729
Rv2926c	-0.829273	0.000246287
tatA	-0.825773	2.25e-08
mmr	-0.825688	0.373986
PPE57	-0.824539	0.000476977
Rv1774	-0.824377	0.0462642
Rv2327	-0.821495	0.00367628
Rv3577	-0.819728	0.0932354
vapC43	-0.818813	0.251649
ilvC	-0.818664	4.5e-07
Rv0195	-0.818473	0.404891
vapB13	-0.815456	0.373986
Rv0991c	-0.815405	0.00225656
Rv3463	-0.815208	0.109731
Rv3047c	-0.814881	0.0394816
fdxA	-0.814284	0.240991
moaB2	-0.812701	2.08e-05
vapC22	-0.81225	0.146185
Rv0229c	-0.81034	0.000320736
amt	-0.806337	0.0191517
Rv0095c	-0.806267	0.499748
Rv0560c	-0.805751	0.00602274
Rv1115	-0.804851	0.22711
Rv1358	-0.803225	0.259517
Rv2554c	-0.801463	0.283232
furA	-0.800704	0.00430118
vapC5	-0.796126	0.242313
ideR	-0.795673	1.11e-07
Rv0488	-0.794691	0.398674
vapB6	-0.794553	0.31047
Rv2743c	-0.79434	0.0092518
galE2	-0.791156	1.11e-08
Rv1752	-0.790351	0.157796
Rv0299	-0.790098	0.0389744
rubA	-0.789901	0.0730371
menE	-0.789667	0.0693946
Rv0431	-0.789255	0.0257536
Rv2452c	-0.786342	0.00968236
proX	-0.784372	0.00523419
proW	-0.783653	0.184842
Rv1506c	-0.783592	0.0158608
Rv2136c	-0.781773	0.000934159
Rv3714c	-0.781385	0.184842
Rv2826c	-0.780872	0.170398
desA1	-0.78039	3.86e-05
Rv2750	-0.779564	0.0448619
Rv2226	-0.777366	0.00182684
Rv0584	-0.777061	0.0865382
Rv3902c	-0.774891	0.0923968
Rv0367c	-0.771772	0.105925
Rv1906c	-0.771424	0.000149057
panB	-0.769701	0.000167356
moaC2	-0.768504	0.00705861
vapC41	-0.768015	0.170785
mbtH	-0.767983	0.0583121
vapC48	-0.766623	0.165567
ephE	-0.765471	0.108648
mshA	-0.764529	0.000576844
Rv3282	-0.763778	0.064936
sppA	-0.75873	1.39e-06
hflX	-0.758398	4.36e-05
Rv0968	-0.754297	0.340709
fabG2	-0.753369	0.225853
Rv3027c	-0.750715	0.0214429
ctpG	-0.749161	0.0160448
Rv0339c	-0.745883	0.0323513
Rv1869c	-0.7438	0.000420995
cobD	-0.739193	0.442001
relB	-0.736581	0.117771
vapB15	-0.736304	0.202197
vapB29	-0.733608	0.0162371
Rv1647	-0.731624	0.0595342
mhpE	-0.730892	0.266948
Rv2629	-0.729897	0.00448454
Rv1331	-0.728787	0.0497079
ispF	-0.726184	0.00190688
prfA	-0.726078	0.00017796
vapB36	-0.725556	0.0448619
Rv3161c	-0.723342	0.112858
rbsK	-0.720486	0.137352
parE1	-0.720219	0.277521
recG	-0.720105	0.188494
Rv2042c	-0.719223	0.29366
alkA	-0.719049	0.206882
vapB41	-0.71839	0.0870035
PPE58	-0.715121	0.035331
mesT	-0.714021	0.204317
Rv1855c	-0.713767	0.00433851
Rv2686c	-0.713529	0.153757
desA2	-0.712836	0.10771
Rv2323c	-0.71199	0.257486
Rv1372	-0.710832	0.262711
pckA	-0.710672	1.77e-13
Rv0077c	-0.709186	0.372141
PE34	-0.709117	0.0337171
vapC28	-0.708909	0.177798
mmsA	-0.701916	0.0545449
PE25	-0.701047	2.4e-05
trcR	-0.700699	0.00535654
vapB38	-0.699284	0.238781
mazE4	-0.698028	0.395116
relF	-0.697858	0.195245
Rv1072	-0.697804	4.84e-11
thiD	-0.697468	0.0752216
rseA	-0.697382	0.000949824
Rv1615	-0.694207	0.085212
katG	-0.693284	1.93e-06
Rv3268	-0.692899	0.0403014
Rv0612	-0.691974	0.474997
higA	-0.689522	0.138978
nmtR	-0.688726	0.36863
irtB	-0.688516	0.0415691
Rv0743c	-0.687765	0.412671
Rv1556	-0.686745	0.313407
Rv1990A	-0.680958	0.388133
lhr	-0.678443	0.01882
xseA	-0.678199	0.00385931
Rv1979c	-0.677499	9.5e-05
bkdA	-0.676881	0.000117713
Rv0064	-0.676635	0.000184088
Rv3594	-0.676379	0.209362
hbhA	-0.676117	0.000204537
vapC29	-0.674316	0.188707
Rv3427c	-0.674241	0.0132825
Rv1616	-0.673849	0.292451
Rv1986	-0.668435	0.0473982
Rv0340	-0.666907	0.101203
Rv2719c	-0.666796	0.206246
vapB24	-0.666781	0.00837961
Rv0027	-0.6664	0.294144
vapB43	-0.6663	0.358125
Rv0691c	-0.665888	0.355526
Rv3489	-0.665827	0.110143
PPE3	-0.664637	2.44e-05
Rv0918	-0.664064	0.45851
Rv2019	-0.663341	0.261254
murI	-0.663264	0.251649
Rv3833	-0.661909	0.0331424
Rv2506	-0.66175	0.136154
Rv0690c	-0.66099	0.0734379
Rv1044	-0.660928	0.247851
Rv1324	-0.65914	0.000855427
Rv0238	-0.658908	0.00146626
mmpS4	-0.658562	0.00975692
galTa	-0.655041	0.293501
Rv0897c	-0.654836	0.0821393
Rv3645	-0.653573	0.00011874
Rv3845	-0.653445	0.528996
truA	-0.651429	0.036185
Rv1504c	-0.650916	0.0803676
lpqQ	-0.650174	0.0451359
fmt	-0.648344	0.340482
vapB44	-0.648089	0.316296
kmtR	-0.646409	0.499748
phyA	-0.64336	0.252984
vapC10	-0.640255	0.000368403
arsA	-0.639191	0.00576769
Rv1233c	-0.638412	0.0206695
Rv3768	-0.638238	0.311165
mfd	-0.638221	0.0084818
Rv2367c	-0.634914	0.0359526
Rv2821c	-0.633968	0.177798
Rv0263c	-0.633633	0.0836678
Rv1593c	-0.633626	0.061743
Rv0181c	-0.633568	0.0713041
idsA1	-0.633516	0.376887
lppV	-0.632637	0.294144
kstR	-0.630407	0.00856663
Rv2781c	-0.630221	0.0832303
Rv1519	-0.628235	0.19824
greA	-0.627333	1.55e-06
Rv3552	-0.627319	0.130576
Rv0767c	-0.622969	0.374758
Rv1990c	-0.622811	0.0526909
Rv2189c	-0.622001	0.150414
espJ	-0.621239	0.00352465
infB	-0.620044	9.31e-06
Rv2886c	-0.619161	0.20079
PE_PGRS46	-0.616959	0.183378
mazF3	-0.612587	0.00152812
vapB11	-0.611628	0.547982
Rv0057	-0.610714	0.00231006
Rv2562	-0.609735	0.329669
Rv1322A	-0.609702	3.44e-07
coaE	-0.608437	0.00570463
Rv2146c	-0.60546	0.00254103
Rv0863	-0.605136	0.0573756
Rv0383c	-0.603691	0.00194897
mazE2	-0.601462	0.000362514
Rv3699	-0.599297	0.0814728
lpqF	-0.595821	0.00233763
Rv1000c	-0.595503	0.179801
rpiB	-0.592145	0.0701854
cyp137	-0.591951	0.0191502
Rv0964c	-0.591702	0.506461
Rv1373	-0.59095	0.282392
prcB	-0.590179	0.0234221
lexA	-0.58934	0.0507069
Rv1116	-0.588741	0.515636
Rv1086	-0.588235	0.0448619
mutA	-0.586782	0.165567
Rv1947	-0.584178	0.265716
Rv0464c	-0.584137	0.00571753
Rv2825c	-0.583498	0.111089
PE_PGRS59	-0.583092	0.140406
Rv2576c	-0.582635	0.020305
Rv3092c	-0.5817	0.0275933
glfT1	-0.580459	0.00367628
Rv0500A	-0.579368	0.0138997
xerC	-0.578633	0.0612642
birA	-0.578457	0.352267
Rv2885c	-0.576237	0.170785
icd1	-0.576057	0.0013334
arsB1	-0.575781	0.0723876
Rv2879c	-0.575154	0.167857
Rv2372c	-0.57437	0.186351
Rv0615	-0.573231	0.238781
Rv2018	-0.573228	0.104227
Rv0406c	-0.57298	0.242313
clpP2	-0.572609	7.43e-05
Rv2420c	-0.565517	0.215267
Rv2551c	-0.56506	0.438384
Rv0913c	-0.564433	0.0051623
Rv1403c	-0.563673	0.100755
dapA	-0.563517	0.00789256
parA	-0.563009	0.0430201
echA14	-0.561833	0.134605
Rv3830c	-0.561554	0.557735
Rv0090	-0.560327	0.527245
Rv2255c	-0.560022	0.583571
Rv0149	-0.558473	0.036411
Rv1126c	-0.558435	0.104027
Rv0209	-0.557525	0.3439
Rv0893c	-0.555977	0.226844
pepD	-0.55573	0.00156868
arsC	-0.554473	0.400585
echA4	-0.552383	0.251324
Rv0948c	-0.55084	0.0145384
PE23	-0.550496	0.229903
nagA	-0.550009	0.389538
treX	-0.549743	0.0100715
sigE	-0.549636	7.08e-05
Rv2023A	-0.549231	0.126893
mpa	-0.549227	2.78e-06
fdxC	-0.548752	0.000138749
ftsZ	-0.54749	0.000128627
prcA	-0.547486	0.00273699
Rv2923c	-0.546442	0.546494
cadI	-0.54633	0.206246
eccB1	-0.545685	0.000262878
mprB	-0.544467	0.00720255
otsA	-0.54342	5.66e-05
Rv0541c	-0.541885	0.259517
Rv2791c	-0.539919	1.65e-05
rplA	-0.539358	2.09e-07
treZ	-0.539028	0.349376
Rv0434	-0.538365	0.195245
Rv3195	-0.537289	0.472796
cysH	-0.537263	0.0779852
Rv1584c	-0.536262	0.349019
Rv0756c	-0.535603	0.208777
Rv2957	-0.533513	0.0518135
Rv3209	-0.533089	0.0149939
Rv0955	-0.532924	0.0395485
cysQ	-0.531209	0.0580373
vapC30	-0.53072	0.374473
xthA	-0.529628	0.148866
trxB1	-0.528537	0.136154
echA10	-0.528186	0.215076
Rv3122	-0.527932	0.301896
Rv0906	-0.526348	0.0929085
Rv2516c	-0.525484	0.10294
sigM	-0.522576	0.374316
Rv1910c	-0.522333	0.274285
mazE9	-0.520666	0.533638
Rv2646	-0.52019	0.376887
aglA	-0.520031	0.0660833
Rv3843c	-0.519719	0.0049491
Rv3038c	-0.519586	0.0141176
zwf1	-0.519389	0.156405
recF	-0.519283	0.146739
Rv1046c	-0.519031	5.89e-05
Rv2676c	-0.518821	0.161696
Rv3600c	-0.51834	0.294144
aao	-0.51807	0.226844
pheA	-0.516495	0.120464
Rv0712	-0.516272	0.146422
nrdF1	-0.516096	0.03161
rphA	-0.515511	0.177952
Rv2041c	-0.51453	0.436315
Rv2669	-0.513078	0.579126
mapB	-0.51052	0.00251997
era	-0.510029	0.247566
mmpL4	-0.510009	0.000842648
Rv0192	-0.509771	0.0449523
Rv3921c	-0.509418	0.00163566
Rv2777c	-0.50805	0.00253603
vapC2	-0.506832	0.0799554
cyp121	-0.503855	0.0968359
rraA	-0.503212	0.152791
Rv3422c	-0.501983	0.576038
nrdE	-0.501951	9.02e-06
recO	-0.500453	0.255093
mshC	-0.500203	0.0650415
purN	-0.498883	0.465828
plcC	-0.498802	0.124593
mmpL7	-0.498789	0.00613795
echA6	-0.498714	0.0784831
Rv0476	-0.495865	0.14792
Rv2556c	-0.495138	0.101203
PPE41	-0.493692	0.00113269
Rv3346c	-0.493354	0.64914
Rv3249c	-0.492976	0.00282367
ftsK	-0.491425	0.00277625
vapC40	-0.491404	0.360824
cysA1	-0.491252	0.327027
pafA	-0.491104	0.000864763
pks9	-0.49026	0.121082
Rv1061	-0.48852	0.406042
lpqK	-0.487442	0.348881
bfrB	-0.487153	0.000200636
Rv0264c	-0.485354	0.282392
vapB22	-0.484976	0.469839
Rv3415c	-0.484115	0.626589
espK	-0.482715	0.0107194
pup	-0.482216	0.155243
treS	-0.482082	0.00218324
lipL	-0.481707	0.015048
panC	-0.481429	0.294144
Rv2808	-0.48101	0.119135
eccA5	-0.480298	0.00402748
Rv1021	-0.479964	0.110143
cpsA	-0.479927	0.00055181
Rv1835c	-0.479652	0.146739
Rv0998	-0.479369	0.374473
Rv1894c	-0.479264	0.0344446
Rv2456c	-0.478198	0.140653
Rv2705c	-0.477597	0.402518
lipI	-0.477257	0.45622
Rv3128c	-0.476774	0.700839
Rv2823c	-0.476577	0.110143
Rv2974c	-0.475897	0.58929
prrA	-0.475486	0.051174
Rv0698	-0.474853	0.416553
sigL	-0.474843	0.471198
Rv0078B	-0.474731	0.0216483
Rv1159A	-0.47397	0.0768142
PE_PGRS12	-0.473419	0.586273
Rv3216	-0.473389	0.321438
acn	-0.473297	0.00348824
Rv2417c	-0.472328	0.40313
hspR	-0.470574	0.0941217
Rv1944c	-0.469831	0.647656
Rv2819c	-0.4688	0.144292
cysM	-0.467904	0.143223
fadB4	-0.467588	0.0691612
aldA	-0.467519	0.2073
ptrBa	-0.467368	0.171973
icd2	-0.466597	0.0339549
Rv2077c	-0.464787	0.00455351
Rv2067c	-0.464738	0.0517294
pmmB	-0.463769	0.350729
PE14	-0.462888	0.555089
ftsH	-0.462204	0.00393988
msrB	-0.461839	0.109814
Rv0421c	-0.461322	0.431107
Rv1405c	-0.460111	0.00975692
Rv3468c	-0.460028	0.558929
Rv2324	-0.459481	0.292451
Rv3400	-0.459115	0.0931915
Rv3412	-0.458989	0.00247202
Rv2765	-0.458639	0.604569
Rv3583c	-0.458494	0.00843478
Rv2135c	-0.45707	0.303792
Rv0870c	-0.45656	0.119566
modC	-0.455948	0.298294
rne	-0.455766	0.00365543
fadD12	-0.455682	0.195245
Rv1156	-0.455086	0.0165457
Rv2680	-0.452809	0.15456
Rv0605	-0.451327	0.394611
sahH	-0.451323	0.000641863
vapB47	-0.450923	0.0166212
glnH	-0.450275	0.134637
Rv0472c	-0.450202	0.140653
mscR	-0.448977	0.177757
lipB	-0.447859	0.175032
Rv1882c	-0.446924	0.192429
Rv0898c	-0.446705	0.458351
Rv0011c	-0.44605	0.0814728
Rv1155	-0.445571	0.0860724
vapB10	-0.444675	0.0317561
Rv0725c	-0.444624	0.430839
Rv0914c	-0.444486	0.20789
Rv3049c	-0.443626	0.00542139
hisC1	-0.44346	0.142723
Rv0190	-0.443366	0.295236
Rv2663	-0.443111	0.528974
Rv3485c	-0.442924	0.331368
Rv0805	-0.442908	0.00286582
Rv1075c	-0.442323	0.440175
mutB	-0.440979	0.132423
Rv0146	-0.440914	0.0612642
Rv1627c	-0.440444	0.00487232
trpE	-0.440292	0.0573756
moeY	-0.439207	0.59582
Rv2312	-0.438916	0.490478
Rv0921	-0.437445	0.31047
end	-0.436688	0.0703966
nrdR	-0.436492	0.310015
lpqP	-0.436132	0.214062
Rv0576	-0.435898	0.189976
Rv0025	-0.4351	0.683233
Rv1429	-0.434814	0.410322
ethA	-0.434754	0.0743381
Rv1204c	-0.43427	0.20595
coaA	-0.434241	0.244325
helY	-0.433674	0.149474
vapC21	-0.432808	0.499905
Rv0831c	-0.432665	0.00103337
Rv0911	-0.429906	0.255093
vapC4	-0.429213	0.469531
Rv0828c	-0.429187	0.699494
moaA1	-0.428233	0.713246
Rv3851	-0.42795	0.696763
Rv1151c	-0.427497	0.360824
mazF2	-0.426553	0.0686129
senX3	-0.425882	0.0165457
Rv1544	-0.425724	0.122213
rpmD	-0.425713	0.478351
Rv2709	-0.425536	0.318969
rpsO	-0.424445	0.00175544
vapC1	-0.423892	0.604962
Rv1289	-0.423806	0.295687
cobU	-0.421718	0.583088
PPE61	-0.421465	0.177952
Rv2050	-0.420232	0.0250023
Rv1084	-0.419836	0.380821
Rv1188	-0.419444	0.613755
Rv3269	-0.418868	0.39723
PPE17	-0.418479	0.0648
mbtL	-0.417981	0.383743
cysO	-0.41772	0.477664
Rv1742	-0.417689	0.592788
rpoZ	-0.41716	0.0150285
rpmE	-0.416784	0.0063487
Rv0826	-0.416752	0.594931
tlyA	-0.416752	0.406042
Rv1273c	-0.416549	0.352567
fprB	-0.416248	0.200543
Rv0380c	-0.41484	0.759132
vapC33	-0.414824	0.255916
rpsQ	-0.413965	0.0145384
moaD2	-0.413203	0.234337
Rv1140	-0.412928	0.0540418
Rv2762c	-0.412015	0.702518
Rv2901c	-0.411946	0.176266
msrA	-0.411801	0.262711
cut5a	-0.409654	0.45277
secE1	-0.409271	0.0163376
groEL2	-0.408526	0.00386678
hemZ	-0.407997	0.165567
Rv3104c	-0.407712	0.245151
Rv1192	-0.405678	0.0465751
ethR	-0.405512	0.283947
mgtC	-0.405261	0.310015
Rv0571c	-0.405136	0.298294
PE13	-0.40357	0.058439
TB27.3	-0.402033	0.342561
mpt53	-0.401664	0.334914
Rv0818	-0.399687	0.119566
vapC44	-0.399067	0.27389
cobS	-0.398775	0.605986
lprL	-0.398625	0.718119
Rv3188	-0.398537	0.505588
rpmG2	-0.398295	0.125385
Rv3831	-0.397839	0.568557
bcpB	-0.396711	0.0819035
pafB	-0.396578	0.191176
Rv3064c	-0.395628	0.550414
Rv1481	-0.395289	0.0451359
Rv1648	-0.394727	0.449179
PE_PGRS3	-0.393692	0.693399
Rv1101c	-0.393602	0.160744
relE	-0.393599	0.604962
dinX	-0.392834	0.682009
PE_PGRS25	-0.392753	0.294144
Rv3920c	-0.39275	0.0685567
Rv0474	-0.392349	0.117627
Rv0045c	-0.391311	0.335035
aceAb	-0.391295	0.0640682
cyp141	-0.39126	0.0925694
Rv3180c	-0.39118	0.59582
rfbD	-0.390314	0.179196
pepR	-0.387004	0.32027
gcvB	-0.386971	0.00969923
dnaJ2	-0.386965	0.087031
lppB	-0.386633	0.591124
Rv3695	-0.386396	0.348161
mrp	-0.385996	0.187152
gabP	-0.384811	0.415447
mpt64	-0.383349	0.000114925
mmpL9	-0.382238	0.0219936
Rv1619	-0.382163	0.449179
Rv3776	-0.381049	0.418016
Rv1597	-0.380577	0.352906
Rv2683	-0.379968	0.165567
clpC1	-0.37953	0.00173076
vapC27	-0.379394	0.23779
sirA	-0.379044	0.0062675
rpmB2	-0.378888	0.586527
Rv2693c	-0.378244	0.578493
Rv0634c	-0.376919	0.0738937
Rv3182	-0.376394	0.573601
Rv3860	-0.376279	0.499672
mtrB	-0.375971	0.058228
Rv3784	-0.375774	0.306283
mymT	-0.37568	0.663644
Rv3802c	-0.375626	0.0102339
xseB	-0.375549	0.385294
Rv1288	-0.375362	0.469531
Rv0185	-0.375255	0.348667
Rv2915c	-0.374801	0.527245
Rv1810	-0.374189	0.00508609
fadE35	-0.373601	0.351277
Rv0236A	-0.373367	0.192653
Rv0059	-0.37226	0.267478
Rv1628c	-0.370974	0.179075
rodA	-0.370149	0.308054
Rv1332	-0.369807	0.19274
Rv0487	-0.369727	0.387969
Rv3032A	-0.369498	0.653784
Rv2531c	-0.369116	0.0533032
nrdH	-0.369096	0.0109212
lppC	-0.368742	0.158918
dfp	-0.368264	0.0727532
mak	-0.368096	0.20056
Rv2265	-0.367741	0.679357
bioA	-0.367365	0.391565
vapB37	-0.367043	0.418544
Rv2842c	-0.366658	0.0829241
fadE8	-0.366202	0.0975865
Rv3856c	-0.366107	0.320428
Rv0561c	-0.366065	0.435184
recN	-0.366028	0.472663
Rv2133c	-0.365788	0.471765
Rv0147	-0.365774	0.0174298
thiE	-0.365669	0.723524
Rv3627c	-0.365665	0.222512
mazE6	-0.364981	0.635106
Rv0293c	-0.364072	0.113219
dinF	-0.363451	0.585219
iniA	-0.362557	0.200304
Rv0513	-0.362073	0.512993
Rv2553c	-0.362002	0.140653
amiB1	-0.361761	0.391973
tmk	-0.361589	0.326505
Rv0857	-0.361284	0.2661
Rv2658c	-0.361203	0.580127
TB7.3	-0.360978	0.292099
Rv3728	-0.360972	0.615018
Rv3785	-0.360688	0.20056
PPE69	-0.360401	0.515636
Rv2091c	-0.359833	0.00589725
Rv0089	-0.358578	0.318969
obg	-0.35855	0.246528
vapC38	-0.358286	0.376887
nadA	-0.358172	0.0215246
Rv3123	-0.356079	0.71702
moeB1	-0.355836	0.0583951
Rv0443	-0.353813	0.284735
eccB3	-0.35234	0.0732603
rbfA	-0.352203	0.148677
Rv2209	-0.3517	0.36711
cyp124	-0.351691	0.398604
Rv2795c	-0.351618	0.108648
Rv2805	-0.351162	0.658419
Rv1337	-0.351115	0.277521
cysW	-0.350963	0.482776
Rv2515c	-0.350833	0.753663
nrdF2	-0.350499	0.0929085
moeB2	-0.349973	0.117951
tagA	-0.349064	0.438001
cut4	-0.348384	0.588931
Rv1668c	-0.348359	0.572618
nth	-0.347665	0.267984
lepB	-0.347048	0.0497611
recA	-0.34606	0.0853804
Rv0692	-0.344911	0.766861
Rv0249c	-0.344863	0.0776759
fgd2	-0.344384	0.758029
Rv1364c	-0.34427	0.205724
lipY	-0.343419	0.688822
Rv0078A	-0.343414	0.195245
Rv0106	-0.343393	0.28003
rfbE	-0.342545	0.276307
Rv0811c	-0.342068	0.294144
echA20	-0.341765	0.279402
Rv0247c	-0.340918	0.0208863
rplK	-0.340662	0.0357698
cysE	-0.340507	0.456804
PPE33	-0.340188	0.102816
mec	-0.338799	0.208725
fadD3	-0.338273	0.297874
Rv3529c	-0.33797	0.419328
Rv3749c	-0.33773	0.111883
erg3	-0.337404	0.477903
moeA2	-0.336119	0.471085
vapB5	-0.335941	0.491421
vapB30	-0.335543	0.626555
Rv1232c	-0.334713	0.331812
mazF5	-0.334345	0.361883
pks11	-0.3329	0.126175
lipN	-0.332178	0.113635
espH	-0.330376	0.223111
fadE30	-0.329995	0.369498
Rv3258c	-0.328807	0.204141
Rv1026	-0.328691	0.604981
Rv0516c	-0.327704	0.108648
fadD9	-0.327229	0.234512
folE	-0.326703	0.486448
hemB	-0.326511	0.328099
Rv1056	-0.326474	0.540025
echA12	-0.325961	0.156186
Rv0530A	-0.32516	0.480209
speE	-0.323582	0.774011
smpB	-0.323548	0.457017
Rv0552	-0.323403	0.399133
hsdS	-0.322832	0.582144
glnD	-0.322375	0.602464
Rv2980	-0.321834	0.744346
Rv3677c	-0.321529	0.309365
Rv0184	-0.321106	0.249393
Rv1395	-0.32091	0.642388
Rv0012	-0.319703	0.385294
Rv0366c	-0.319664	0.638576
Rv3828c	-0.319346	0.48768
rho	-0.319295	0.0731163
alaS	-0.319273	0.067083
aroG	-0.319085	0.029661
Rv0674	-0.318565	0.773574
argS	-0.317881	0.177952
nrdI	-0.317827	0.10771
mbtN	-0.316984	0.263986
miaA	-0.316	0.530381
mctB	-0.314951	0.210351
nusA	-0.314798	0.330732
Rv1888c	-0.314729	0.574576
Rv1673c	-0.314645	0.707778
lppR	-0.314333	0.489233
Rv3916c	-0.314077	0.301869
Rv0245	-0.313027	0.424128
Rv0939	-0.312637	0.296961
vapB25	-0.312613	0.0936054
hisA	-0.311475	0.48264
Rv0328	-0.311354	0.683233
mce2F	-0.310932	0.56207
eccA3	-0.310763	0.0612642
Rv2390c	-0.310204	0.311885
Rv0377	-0.309628	0.645312
Rv0647c	-0.309338	0.294144
bkdC	-0.309109	0.28003
Rv3557c	-0.308852	0.301896
cysA2	-0.308663	0.292451
Rv1404	-0.307928	0.19349
blaI	-0.307586	0.294144
Rv2665	-0.30758	0.543274
Rv3466	-0.307546	0.574438
Rv1874	-0.305709	0.527245
bkdB	-0.305499	0.240991
whiB1	-0.305285	0.0136501
glbO	-0.305151	0.588357
Rv0945	-0.305143	0.557155
mgtA	-0.304843	0.577412
fhaB	-0.304728	0.328831
ileS	-0.304301	0.0186595
PE_PGRS13	-0.3041	0.723524
Rv0061c	-0.303249	0.0784831
espE	-0.302807	0.083064
Rv2134c	-0.302731	0.298294
pncA	-0.301979	0.361329
rocA	-0.300456	0.556803
Rv0029	-0.300395	0.435119
Rv1042c	-0.300202	0.435184
fadD35	-0.297106	0.679357
lppE	-0.296689	0.424399
Rv3780	-0.296353	0.274285
Rv2216	-0.29568	0.434585
gpdA2	-0.295357	0.542602
eccC3	-0.2946	0.0174299
Rv1676	-0.294475	0.329669
Rv1672c	-0.293757	0.599523
eccA1	-0.293372	0.0764847
lipG	-0.293335	0.42604
Rv1501	-0.292833	0.171438
pyrG	-0.292773	0.0551432
Rv1176c	-0.291257	0.559147
Rv3200c	-0.289863	0.256832
glgC	-0.289768	0.444773
acpA	-0.289561	0.819056
hns	-0.289412	0.449657
Rv0810c	-0.289127	0.0612457
eccD5	-0.288788	0.125773
grcC1	-0.288705	0.138121
Rv1262c	-0.288644	0.352305
Rv0575c	-0.288417	0.566182
mmpL1	-0.288069	0.176665
Rv1635c	-0.288056	0.348161
caeA	-0.288002	0.21097
fadD28	-0.287807	0.0394816
PE22	-0.287596	0.818684
mycP5	-0.287458	0.100549
Rv3603c	-0.287058	0.400571
fadE5	-0.286523	0.0727532
pbpA	-0.28632	0.449179
rmlC	-0.286103	0.248832
Rv0348	-0.285753	0.733665
ctpH	-0.285363	0.118626
phoR	-0.284553	0.338671
Rv1339	-0.284221	0.318969
hemD	-0.284122	0.239903
vapC12	-0.284109	0.765121
Rv0471c	-0.283861	0.723524
glgE	-0.283781	0.164942
PPE32	-0.283724	0.457054
lppL	-0.283457	0.108648
Rv3236c	-0.282804	0.528974
hpx	-0.282254	0.415927
hisB	-0.282077	0.362905
mce2D	-0.281976	0.801996
Rv2166c	-0.281474	0.220083
Rv2280	-0.2807	0.20961
echA1	-0.280315	0.660368
eccD1	-0.279581	0.171973
rmlD	-0.278738	0.57567
rpsS	-0.278629	0.159971
tpi	-0.277265	0.249796
pabB	-0.275985	0.612759
echA19	-0.27564	0.449657
Rv3678c	-0.275245	0.506136
Rv1645c	-0.275151	0.572618
kshB	-0.27515	0.379627
Rv3604c	-0.275013	0.547139
nadC	-0.272964	0.157796
trxA	-0.272591	0.572618
pyrB	-0.272194	0.777528
Rv3210c	-0.271991	0.459257
Rv0901	-0.27165	0.658424
PE_PGRS29	-0.268828	0.555746
cmaA1	-0.268757	0.424232
sirR	-0.268687	0.570045
Rv3376	-0.267912	0.120448
secA2	-0.267675	0.0473982
gyrB	-0.267388	0.0932354
Rv0148	-0.267085	0.294144
esxF	-0.266415	0.772653
Rv0191	-0.266381	0.59232
thrB	-0.266115	0.507457
ruvC	-0.265746	0.449179
Rv2360c	-0.264813	0.6804
Rv0028	-0.264566	0.777741
Rv0333	-0.263498	0.680583
Rv3325	-0.262645	0.750503
Rv3292	-0.262395	0.530547
Rv1342c	-0.261668	0.613018
Rv1410c	-0.261251	0.0888015
fadD25	-0.261167	0.0961977
Rv0044c	-0.260903	0.559949
Rv1687c	-0.260891	0.770474
htrA	-0.260689	0.0779852
Rv0381c	-0.259842	0.773574
Rv2061c	-0.259678	0.398832
lpqS	-0.259349	0.825116
Rv1509	-0.258613	0.487715
Rv3898c	-0.257635	0.667633
rocE	-0.256708	0.720448
Rv0067c	-0.256482	0.780653
Rv1708	-0.256315	0.277471
hemL	-0.256217	0.402518
Rv0275c	-0.256093	0.472637
Rv0986	-0.255928	0.456804
Rv1817	-0.255277	0.506136
Rv3651	-0.254807	0.298617
Rv0633c	-0.253693	0.389252
cyp142	-0.253186	0.296961
rimM	-0.251909	0.782554
ctpV	-0.251763	0.666208
Rv1995	-0.251167	0.836414
Rv2432c	-0.250863	0.282392
Rv3649	-0.250679	0.781074
Rv2850c	-0.250314	0.394121
lppH	-0.249943	0.528974
Rv0556	-0.249753	0.400585
mbtM	-0.248775	0.486288
rhlE	-0.24804	0.0457557
Rv2242	-0.247457	0.459067
PE_PGRS31	-0.246702	0.559257
Rv0851c	-0.246364	0.766861
Rv3737	-0.246036	0.442727
lprD	-0.246016	0.621619
rnc	-0.245608	0.380886
hemK	-0.245418	0.316296
Rv0498	-0.245113	0.727956
Rv3901c	-0.245075	0.646274
Rv2844	-0.24498	0.389538
Rv1457c	-0.244431	0.647656
Rv3434c	-0.244172	0.623053
Rv2613c	-0.243249	0.581478
Rv0597c	-0.243091	0.418948
PE35	-0.242795	0.296961
lprO	-0.242631	0.278689
Rv2366c	-0.242351	0.576627
Rv2285	-0.242217	0.470604
Rv1831	-0.241855	0.359279
che1	-0.241804	0.524005
Rv2165c	-0.241682	0.359256
Rv0765c	-0.241048	0.732017
ahpD	-0.239865	0.368357
Rv1565c	-0.239058	0.358368
ftsE	-0.238549	0.489981
Rv0088	-0.238238	0.39723
cysK1	-0.237808	0.247851
Rv0122	-0.237632	0.843637
Rv1730c	-0.237561	0.482493
moaR1	-0.23703	0.312678
aspB	-0.236859	0.634387
Rv3748	-0.236606	0.585742
mmpL5	-0.236588	0.245169
Rv1875	-0.236579	0.614605
Rv1591	-0.235342	0.572618
hemE	-0.235142	0.68449
Rv1771	-0.235063	0.383064
regX3	-0.23469	0.492682
mhuD	-0.234523	0.471085
Rv0856	-0.2344	0.376887
Rv0799c	-0.233932	0.416875
vapC9	-0.233789	0.700746
ephF	-0.233638	0.415481
Rv3267	-0.232944	0.177952
phoP	-0.232787	0.235438
thiX	-0.230997	0.869449
pepQ	-0.230889	0.468222
Rv0133	-0.229776	0.545159
Rv2204c	-0.229197	0.151497
upp	-0.229174	0.747447
ufaA1	-0.228801	0.477903
Rv0307c	-0.228661	0.673156
fadE24	-0.228244	0.303792
rplX	-0.227935	0.378801
Rv3220c	-0.227665	0.318141
Rv0544c	-0.227664	0.765121
Rv1937	-0.227375	0.744846
sdaA	-0.226661	0.557871
glgB	-0.22486	0.417575
fadD31	-0.224036	0.0347372
Rv0891c	-0.223654	0.528996
Rv1701	-0.221232	0.576209
Rv0559c	-0.220914	0.218033
sigH	-0.220684	0.280749
serB2	-0.218694	0.398954
cyp140	-0.217414	0.407939
Rv1903	-0.217133	0.64227
fadE33	-0.216198	0.655887
Rv1006	-0.215705	0.194462
Rv1598c	-0.215155	0.597136
amiC	-0.214727	0.393329
Rv3335c	-0.214022	0.8131
gpm1	-0.213944	0.539705
Rv2581c	-0.213825	0.544668
fusA1	-0.213747	0.0784893
nicT	-0.213269	0.477903
manA	-0.213093	0.533638
Rv0880	-0.212894	0.765121
Rv1502	-0.212593	0.327389
Rv3329	-0.212396	0.507861
metK	-0.212304	0.459067
TB8.4	-0.211877	0.20961
PE_PGRS43	-0.211487	0.820974
Rv1977	-0.211015	0.55052
Rv0543c	-0.209148	0.404285
prrB	-0.208685	0.458351
menB	-0.207892	0.393329
Rv3055	-0.20769	0.826676
echA3	-0.207509	0.259371
pstS2	-0.207151	0.144763
Rv1748	-0.207031	0.796155
Rv0923c	-0.206738	0.689615
Rv0093c	-0.206387	0.753785
PPE10	-0.206217	0.657085
Rv2956	-0.206081	0.380886
Rv2037c	-0.205327	0.766861
Rv0145	-0.205201	0.177623
fadE21	-0.205175	0.539705
aroK	-0.204653	0.707778
Rv2802c	-0.204467	0.626801
Rv0051	-0.204464	0.583088
Rv1260	-0.204306	0.376887
Rv1125	-0.204229	0.812003
gpsI	-0.204003	0.207478
Rv0958	-0.203607	0.5777
Rv1226c	-0.203565	0.851062
pknD	-0.203124	0.134089
Rv3684	-0.202328	0.583419
Rv1069c	-0.20092	0.465733
Rv3277	-0.200412	0.34227
Rv2867c	-0.199536	0.483354
wag31	-0.199399	0.259642
Rv3777	-0.199395	0.615018
ppdK	-0.199154	0.449179
Rv2647	-0.198699	0.856646
Rv1707	-0.197725	0.34227
Rv3300c	-0.197589	0.694657
Rv1428c	-0.197487	0.702518
rplQ	-0.197381	0.359279
rmlB	-0.196728	0.276427
Rv2953	-0.196451	0.334123
hisH	-0.196376	0.73023
Rv2735c	-0.19571	0.67102
Rv1508A	-0.195278	0.820974
PPE62	-0.1952	0.706836
Rv2696c	-0.194999	0.5591
Rv0221	-0.194653	0.59232
Rv3813c	-0.194549	0.664155
hemC	-0.194068	0.533558
ftsQ	-0.193557	0.68552
espG1	-0.193512	0.36711
Rv0208c	-0.1927	0.533638
rpsA	-0.192598	0.0568252
idsB	-0.192502	0.528996
cobO	-0.192297	0.748936
ltp3	-0.192153	0.413336
Rv2809	-0.191786	0.554059
Rv0370c	-0.190682	0.817152
Rv3127	-0.190648	0.808264
fadA4	-0.190424	0.249796
TB22.2	-0.189962	0.44281
Rv0365c	-0.189606	0.707315
lldD2	-0.188848	0.126893
recX	-0.188825	0.823292
Rv2694c	-0.188579	0.442727
Rv0265c	-0.18773	0.68449
Rv1154c	-0.187048	0.717773
fgd1	-0.187022	0.626555
mmpL2	-0.186702	0.487715
Rv2752c	-0.186355	0.482493
ligD	-0.1863	0.471416
PPE11	-0.185781	0.653474
Rv2023c	-0.185779	0.884412
Rv0007	-0.185723	0.675274
rpoB	-0.185403	0.224724
Rv0769	-0.185285	0.717773
thiG	-0.18496	0.819056
kstD	-0.184893	0.540241
pknK	-0.184865	0.684524
prfB	-0.184536	0.578818
Rv0433	-0.18445	0.472637
fadD26	-0.183891	0.263511
Rv0997	-0.183476	0.575093
Rv3837c	-0.183273	0.539705
secF	-0.182865	0.419328
mazE3	-0.182807	0.577412
Rv0787A	-0.182783	0.592662
hemN	-0.182344	0.527245
Rv2478c	-0.181589	0.863949
mku	-0.18138	0.482776
accD3	-0.181354	0.797942
Rv0963c	-0.18041	0.881325
phoH2	-0.180382	0.401108
ask	-0.179501	0.423039
Rv0496	-0.179383	0.510903
Rv2492	-0.178806	0.853256
ppk1	-0.178383	0.444773
bisC	-0.177355	0.475805
Rv3081	-0.177062	0.766675
nadR	-0.176685	0.82814
Rv3057c	-0.175683	0.666321
espF	-0.174544	0.578146
Rv1841c	-0.174536	0.647656
Rv3769	-0.174513	0.712954
Rv1571	-0.17448	0.887701
narL	-0.174253	0.660601
acrA1	-0.173932	0.748631
Rv0514	-0.173507	0.827915
kdtB	-0.173462	0.748936
Rv3863	-0.173305	0.562484
glnA2	-0.172986	0.430839
gpgP	-0.172813	0.76362
lytB2	-0.172747	0.456804
Rv0042c	-0.172153	0.506136
Rv3202c	-0.17134	0.807176
Rv0201c	-0.171296	0.630537
Rv2184c	-0.17122	0.609843
ppnK	-0.170882	0.761298
lprQ	-0.170507	0.277471
mmpL11	-0.169851	0.383064
orn	-0.16947	0.857848
vapC47	-0.169369	0.322107
Rv2818c	-0.169164	0.70037
rip	-0.168695	0.59232
Rv2038c	-0.168433	0.863412
Rv0463	-0.168368	0.820315
folD	-0.167918	0.763074
adoK	-0.167662	0.440129
rimI	-0.167617	0.647656
Rv3661	-0.167313	0.551654
Rv2639c	-0.166076	0.853256
Rv3755c	-0.165345	0.541529
devB	-0.165333	0.77582
Rv3190c	-0.165144	0.628821
Rv0225	-0.165061	0.662696
Rv1896c	-0.164606	0.71702
Rv1225c	-0.164384	0.881325
bcp	-0.163607	0.671342
Rv2464c	-0.163488	0.693399
ercc3	-0.163419	0.578915
Rv0996	-0.16306	0.509297
Rv3719	-0.162878	0.359279
fadD34	-0.162765	0.765005
glpQ2	-0.162494	0.643302
hrcA	-0.162101	0.471765
Rv2003c	-0.162042	0.853256
secA1	-0.162027	0.257575
gcp	-0.16201	0.736915
pyrE	-0.160593	0.750244
Rv0749A	-0.159865	0.666965
Rv1863c	-0.15976	0.523703
pncB2	-0.159344	0.857297
Rv2361c	-0.159111	0.603607
fbiB	-0.158862	0.671342
Rv0281	-0.158715	0.514506
whiB2	-0.158647	0.319352
Rv1487	-0.158576	0.751717
Rv1435c	-0.158174	0.483429
phoY2	-0.157992	0.456804
ahpC	-0.157416	0.836703
Rv2275	-0.157013	0.609359
vapB19	-0.15676	0.832877
scoA	-0.156623	0.764767
Rv2260	-0.15584	0.679357
ctpJ	-0.154902	0.894236
Rv3231c	-0.154804	0.867379
Rv3387	-0.154747	0.877582
glcB	-0.153952	0.424232
PE17	-0.153693	0.518026
gltA2	-0.153354	0.400745
aroF	-0.152982	0.668421
Rv3095	-0.152649	0.818592
Rv3322c	-0.152485	0.89395
rpfD	-0.152469	0.703547
ligB	-0.15221	0.751824
csoR	-0.151755	0.77582
Rv0369c	-0.151507	0.908836
sigI	-0.15128	0.881401
Rv0610c	-0.150704	0.743944
sigA	-0.150675	0.345101
Rv1488	-0.150663	0.648095
pta	-0.150355	0.629064
Rv3631	-0.150043	0.738023
Rv3205c	-0.149551	0.519276
nusG	-0.149519	0.380821
Rv2181	-0.149462	0.59582
Rv1828	-0.149355	0.577412
pstC2	-0.14912	0.805961
rshA	-0.148922	0.747063
Rv3272	-0.14841	0.597879
Rv1458c	-0.147918	0.678331
Rv3915	-0.147724	0.485555
purB	-0.147701	0.655316
Rv3909	-0.147007	0.550682
ctpC	-0.146771	0.688347
Rv2342	-0.145888	0.825558
menD	-0.145832	0.673735
PE_PGRS47	-0.145787	0.729233
esxA	-0.145481	0.285268
Rv1543	-0.145096	0.564075
Rv1117	-0.145017	0.535688
Rv3694c	-0.144162	0.614605
rpmI	-0.14359	0.775086
Rv0774c	-0.143271	0.774011
treY	-0.142149	0.766861
Rv2599	-0.141778	0.882792
Rv0135c	-0.141415	0.621619
PE_PGRS41	-0.140025	0.609359
Rv2840c	-0.139922	0.470506
ansP1	-0.139854	0.4881
vapC31	-0.13957	0.764238
galE3	-0.139203	0.88716
mprA	-0.139176	0.684524
Rv3354	-0.138543	0.85132
Rv1776c	-0.138491	0.89481
cyp123	-0.138476	0.761121
Rv2059	-0.138305	0.767599
purC	-0.138032	0.773007
spoU	-0.137929	0.86359
Rv0052	-0.136944	0.875743
Rv1703c	-0.136641	0.508448
tuf	-0.136552	0.26976
fdhF	-0.135875	0.577982
echA15	-0.135849	0.763237
Rv1360	-0.134965	0.59232
Rv0048c	-0.134819	0.719669
Rv0347	-0.134156	0.703547
pks17	-0.134133	0.826052
Rv1443c	-0.133909	0.727221
mazF6	-0.133252	0.884322
aroE	-0.133249	0.865151
pknJ	-0.132104	0.770746
uvrB	-0.131593	0.621619
Rv1186c	-0.131097	0.729793
Rv0473	-0.13089	0.757084
Rv3075c	-0.130808	0.612759
Rv0373c	-0.128661	0.870424
Rv0205	-0.128571	0.794151
Rv1885c	-0.128374	0.717773
garA	-0.128265	0.450569
mtrA	-0.128209	0.547982
Rv2708c	-0.128151	0.703844
eccB4	-0.128084	0.868565
Rv1054	-0.127985	0.827915
Rv0785	-0.127138	0.780702
Rv1261c	-0.126968	0.691191
moxR1	-0.126382	0.583201
Rv1766	-0.125622	0.811819
Rv0922	-0.12517	0.693125
snoP	-0.124945	0.827915
Rv1083	-0.124835	0.90433
lspA	-0.122675	0.793655
Rv2315c	-0.122476	0.751453
Rv0121c	-0.122378	0.91781
rnhB	-0.121794	0.786745
Rv3787c	-0.121529	0.905737
tesB2	-0.121147	0.673815
Rv0102	-0.11975	0.696542
glyA1	-0.119532	0.588357
fba	-0.118502	0.630537
Rv1432	-0.118214	0.915394
drrB	-0.117896	0.742044
sucD	-0.117747	0.58674
proA	-0.117069	0.689615
trxB2	-0.115987	0.694404
Rv3421c	-0.115981	0.913569
Rv2675c	-0.11575	0.776219
gcpE	-0.115046	0.601422
Rv0248c	-0.114043	0.488533
Rv1728c	-0.113123	0.727164
Rv2792c	-0.1118	0.748936
mca	-0.111763	0.735566
eccE1	-0.111339	0.678331
Rv0313	-0.111253	0.689946
Rv3832c	-0.110078	0.923443
vapB32	-0.109716	0.91104
yrbE2B	-0.109678	0.753663
Rv0940c	-0.109375	0.71857
dppC	-0.108839	0.920025
ftsY	-0.108608	0.780702
valS	-0.108247	0.713631
iunH	-0.108019	0.878249
Rv2022c	-0.107915	0.810673
Rv2779c	-0.107548	0.878249
Rv0801	-0.107199	0.873488
Rv1725c	-0.106771	0.920025
Rv0495c	-0.105442	0.797848
adhC	-0.105049	0.58529
Rv3817	-0.104457	0.901091
Rv2876	-0.104005	0.720448
fhaA	-0.103614	0.520934
Rv1830	-0.102909	0.646679
mrsA	-0.102643	0.716081
gyrA	-0.102513	0.59582
Rv2074	-0.101954	0.763074
Rv2687c	-0.101232	0.931997
Rv3226c	-0.100814	0.889361
nadE	-0.100549	0.6804
Rv0330c	-0.0996725	0.932338
dsbF	-0.0992438	0.795755
Rv2426c	-0.0992378	0.793655
rpmH	-0.0985224	0.875743
Rv1794	-0.0967678	0.538517
Rv2734	-0.0967537	0.887701
trpS	-0.0962057	0.818575
Rv1545	-0.0961838	0.89097
PPE63	-0.0961558	0.894169
mycP1	-0.0944587	0.688347
Rv1772	-0.0941076	0.781031
Rv3190A	-0.0938449	0.837159
Rv3723	-0.0934753	0.775494
accE5	-0.093382	0.771224
pitA	-0.0924784	0.71702
pimE	-0.0923067	0.88716
Rv1200	-0.0921125	0.748936
gnd2	-0.0921072	0.840023
Rv1540	-0.0918511	0.789573
Rv3404c	-0.0917846	0.790473
Rv3587c	-0.0917416	0.71702
lipO	-0.0911985	0.882114
eccCb1	-0.0899505	0.686621
Rv3922c	-0.0892548	0.71702
moaE2	-0.0891725	0.926293
Rv3502c	-0.0887345	0.843932
Rv3811	-0.0885651	0.634398
Rv1887	-0.0885019	0.593962
lysA	-0.0884186	0.761821
Rv2325c	-0.0879095	0.837851
mbtJ	-0.0878909	0.914915
PPE68	-0.0875175	0.747063
parB	-0.087245	0.764767
lpdC	-0.0870485	0.730037
yjcE	-0.086804	0.894096
Rv1060	-0.0868024	0.822509
Rv2047c	-0.0865187	0.863771
Rv2020c	-0.0865082	0.866093
Rv1883c	-0.0863621	0.799165
lpqW	-0.0863247	0.787057
uvrD2	-0.086217	0.772182
Rv0845	-0.0861951	0.865151
zwf2	-0.0859927	0.720448
nusB	-0.0856175	0.874033
Rv1945	-0.0855231	0.865151
aceE	-0.0850872	0.649548
Rv1610	-0.0849633	0.883483
rplD	-0.0849624	0.761821
Rv2619c	-0.0849178	0.903585
Rv2571c	-0.0832043	0.881925
Rv2040c	-0.0827237	0.90159
Rv2307D	-0.0826513	0.889361
hsaA	-0.0824789	0.709956
Rv1987	-0.082474	0.684415
Rv0207c	-0.0823203	0.761298
Rv2264c	-0.0815899	0.88716
Rv3103c	-0.0815067	0.883483
mqo	-0.0814149	0.785435
fadE2	-0.0803841	0.818018
Rv3530c	-0.0798777	0.881325
mmpL12	-0.0797733	0.775958
Rv1062	-0.0794137	0.942417
rplN	-0.0792857	0.741218
vapC39	-0.0789241	0.91781
PE_PGRS14	-0.0780463	0.843036
Rv0026	-0.0774391	0.851923
Rv2424c	-0.077343	0.950778
Rv2021c	-0.0770002	0.878664
glnA4	-0.0768102	0.887701
echA11	-0.0767538	0.882792
Rv2219	-0.0766179	0.804929
Rv1632c	-0.0766131	0.817629
pnp	-0.076541	0.918189
Rv0385	-0.0762662	0.932338
proB	-0.076038	0.918189
sseA	-0.0758704	0.720802
Rv0726c	-0.0757653	0.785435
Rv1729c	-0.0754595	0.882307
ribF	-0.07515	0.883534
nrdZ	-0.0749558	0.905132
fadE7	-0.0741063	0.909892
Rv1109c	-0.0739786	0.73499
Rv0678	-0.0737465	0.90894
rplE	-0.073518	0.773257
ddlA	-0.0730231	0.865151
Rv1473	-0.0730207	0.857297
rplY	-0.072855	0.836414
Rv3796	-0.0728324	0.863412
Rv3224B	-0.0727039	0.931106
ssb	-0.0724929	0.819688
gatB	-0.0720406	0.80404
Rv2611c	-0.0718587	0.912547
Rv1671	-0.0716396	0.950778
trxC	-0.0715976	0.819885
ribA2	-0.0714645	0.775753
adhA	-0.0713875	0.882608
Rv2253	-0.0711089	0.913569
Rv1248c	-0.0710584	0.76313
Rv1105	-0.0704356	0.951515
lpqZ	-0.070417	0.893316
tig	-0.0702838	0.73134
Rv0784	-0.0701747	0.912621
Rv2256c	-0.0701158	0.770746
Rv1234	-0.069628	0.90894
sseC2	-0.0688868	0.905132
rpoC	-0.0688446	0.655887
Rv2910c	-0.0687778	0.936099
pknG	-0.0683353	0.793655
ponA1	-0.067828	0.753663
Rv1816	-0.0673903	0.904603
ftsX	-0.0663435	0.804929
Rv1936	-0.0658072	0.942417
Rv2837c	-0.0653424	0.890479
Rv1167c	-0.0652222	0.903585
eno	-0.064108	0.874033
Rv3888c	-0.0640651	0.818575
Rv0525	-0.0637344	0.927462
glgP	-0.0637026	0.843626
Rv3821	-0.0633161	0.849523
ribH	-0.0630736	0.916878
Rv1692	-0.0625505	0.923443
mshD	-0.0621616	0.904975
thrC	-0.0619687	0.870159
hemA	-0.0619347	0.762247
glpQ1	-0.0618215	0.86359
Rv3482c	-0.0615711	0.921215
PPE54	-0.0614191	0.891336
aroB	-0.0613399	0.91781
gabD1	-0.0611289	0.894169
Rv1272c	-0.0611172	0.913569
cysS1	-0.060649	0.879203
Rv0332	-0.0603756	0.903801
Rv2787	-0.0603486	0.918189
rpsG	-0.0603128	0.789269
Rv1231c	-0.0599919	0.913176
Rv1761c	-0.0598642	0.954422
ruvB	-0.0571857	0.930133
Rv0060	-0.056802	0.832877
cut3	-0.0563377	0.92082
vapB27	-0.0563157	0.950778
Rv3773c	-0.056079	0.948664
Rv3295	-0.0560738	0.867379
PPE24	-0.0558432	0.913569
Rv3626c	-0.0557199	0.913696
Rv0959	-0.0550626	0.900257
Rv1685c	-0.05393	0.945237
PE_PGRS8	-0.053865	0.961399
Rv3642c	-0.0526878	0.90433
Rv2182c	-0.0523366	0.874033
rsbW	-0.0520569	0.923443
Rv1524	-0.0518527	0.929806
nudC	-0.0510121	0.922552
mce3R	-0.0508968	0.926293
Rv2681	-0.0503572	0.928214
Rv2971	-0.0503105	0.827915
Rv1333	-0.0501551	0.914915
priA	-0.0501031	0.942417
mazE5	-0.0499156	0.944897
cfp29	-0.0497807	0.889089
manB	-0.0491009	0.877582
Rv0043c	-0.0490739	0.923443
Rv3531c	-0.0485591	0.920552
rpmJ	-0.0485001	0.8131
Rv2257c	-0.0473126	0.928214
Rv3435c	-0.0468157	0.896454
Rv3217c	-0.0467858	0.954422
aspC	-0.0461328	0.866404
Rv1780	-0.0459165	0.903585
Rv3243c	-0.0455753	0.93835
pgi	-0.0454677	0.929982
mobA	-0.045302	0.938621
pyrH	-0.0452401	0.872374
PE2	-0.0450593	0.942569
murG	-0.0449251	0.951515
Rv2309c	-0.0444687	0.9553
Rv2723	-0.0438551	0.90995
dnaB	-0.0433236	0.84144
guaB2	-0.0429041	0.85982
PE_PGRS35	-0.0418011	0.942417
citA	-0.0415262	0.930293
Rv1724c	-0.0412219	0.9553
Rv2230c	-0.0409362	0.950778
glnA3	-0.0407929	0.954422
Rv0961	-0.0404596	0.927462
pmmA	-0.0400391	0.877582
Rv0142	-0.0399651	0.938652
pncB1	-0.0397225	0.955971
Rv3238c	-0.039548	0.959837
Rv0010c	-0.0395332	0.953299
hisC2	-0.0391847	0.943631
Rv2128	-0.0391158	0.896444
Rv2295	-0.0390758	0.887701
Rv2314c	-0.0386573	0.943597
fadE1	-0.0386355	0.944746
vapB7	-0.0384938	0.973481
cysG	-0.0384005	0.932338
Rv3369	-0.0380259	0.951977
Rv2118c	-0.0378733	0.950044
Rv0812	-0.0378028	0.945555
Rv0141c	-0.0375803	0.92082
carA	-0.0374797	0.962904
fadE23	-0.0374579	0.90894
Rv3193c	-0.0368436	0.853256
Rv1877	-0.0355298	0.910046
Rv0680c	-0.0352863	0.950778
Rv1634	-0.035222	0.942417
Rv3896c	-0.0350327	0.942417
Rv0457c	-0.0349906	0.937509
Rv1178	-0.0346603	0.942417
Rv1148c	-0.0346427	0.9308
Rv3481c	-0.0345984	0.955971
wbbL1	-0.0336739	0.94645
Rv0308	-0.0335886	0.932338
vapC26	-0.032832	0.962754
hupB	-0.0325552	0.863412
fadD1	-0.0318532	0.938652
mutT3	-0.0313804	0.964746
amiD	-0.0307998	0.955971
rpsR1	-0.0306719	0.949186
Rv3819	-0.030303	0.950778
cobN	-0.0300329	0.935255
Rv1301	-0.0293886	0.951201
Rv1558	-0.0290705	0.948739
Rv0830	-0.0290685	0.950778
kshA	-0.0289869	0.908432
lprH	-0.0286657	0.950732
deaD	-0.027776	0.931457
Rv1496	-0.0276261	0.96542
Rv2617c	-0.0259508	0.967575
pyrR	-0.0240696	0.951977
Rv3225c	-0.0224852	0.94623
Rv2004c	-0.0223735	0.973481
Rv3835	-0.0221539	0.952439
PPE18	-0.0221282	0.942417
Rv1024	-0.0219499	0.969476
relJ	-0.0214189	0.983107
tatB	-0.0212741	0.956177
Rv1036c	-0.0211772	0.984818
Rv0274	-0.0207248	0.970428
rpsB	-0.0203902	0.929806
gpdA1	-0.0193102	0.976799
acpS	-0.0188059	0.970428
Rv1531	-0.0177813	0.96542
Rv1500	-0.0176648	0.956177
purF	-0.017107	0.950949
Rv0538	-0.0168154	0.970428
fadE26	-0.0158877	0.973481
Rv2949c	-0.0157938	0.951404
guaA	-0.0156583	0.978762
Rv3377c	-0.015604	0.963098
ponA2	-0.0153443	0.945237
nadB	-0.0151951	0.942417
pntB	-0.0147802	0.955971
glnE	-0.0145678	0.956177
Rv1985c	-0.012734	0.983107
Rv1520	-0.0120605	0.977919
rplW	-0.0114491	0.955971
Rv2132	-0.0112947	0.973481
pgsA3	-0.0105496	0.983854
Rv2472	-0.0102496	0.981702
Rv1711	-0.0100494	0.981702
Rv3284	-0.00999847	0.977741
rpoA	-0.00939945	0.969476
argA	-0.0092655	0.989597
Rv1025	-0.00899276	0.989966
PE26	-0.00880843	0.970428
sodC	-0.00864352	0.977802
Rv2689c	-0.0085528	0.988506
lpqT	-0.00825299	0.982126
pgsA2	-0.00825189	0.985652
Rv0175	-0.00750713	0.976799
pcp	-0.0072848	0.991673
rplT	-0.0065778	0.981502
Rv2298	-0.00540694	0.990054
Rv0907	-0.00539279	0.98953
Rv2293c	-0.0048897	0.990989
Rv0072	-0.00476578	0.986576
Rv2326c	-0.00458431	0.989668
gmk	-0.00422206	0.990054
Rv2979c	-0.00410267	0.992875
Rv1245c	-0.00401774	0.993083
Rv1157c	-0.00238305	0.993306
Rv2880c	-0.00215516	0.997448
Rv2800	-0.0016439	0.997035
rpsJ	-0.000793053	0.997035
cobH	-0.000135369	0.999784
Rv3005c	0.000212911	0.999065
Rv0110	0.00112645	0.997847
smtB	0.00117434	0.997775
Rv0138	0.00157789	0.997035
Rv2828c	0.00184748	0.998226
hsaE	0.00288159	0.992921
atpB	0.00359096	0.989901
Rv3538	0.00359517	0.991905
dapF	0.00404325	0.990989
Rv2569c	0.00437389	0.992264
mmpL3	0.00483203	0.977919
ppsA	0.00549223	0.976799
Rv1775	0.00585592	0.990054
Rv2473	0.00585754	0.990989
Rv1976c	0.00672191	0.990054
Rv1779c	0.00800297	0.978762
vapB35	0.00805062	0.990431
cfp6	0.00812001	0.989901
lppZ	0.00820825	0.974727
Rv2618	0.00866322	0.992264
ripA	0.0104093	0.961681
Rv1898	0.0105225	0.986576
Rv2609c	0.010598	0.978029
PE_PGRS10	0.0107126	0.978292
Rv1954c	0.0110386	0.991905
fabH	0.0112529	0.977919
Rv2598	0.0124473	0.98972
Rv3364c	0.0124536	0.989597
cyp126	0.0125503	0.973481
Rv3338	0.0126602	0.983107
Rv3827c	0.0129194	0.971693
Rv3707c	0.0129734	0.977919
Rv0679c	0.0132285	0.969762
rplS	0.0133573	0.946093
PE_PGRS44	0.0135487	0.973481
Rv1439c	0.0137968	0.978767
wbbL2	0.0138937	0.978982
lipA	0.0141484	0.967035
PE_PGRS24	0.0142756	0.981702
esxB	0.0144526	0.927261
ltp1	0.0150315	0.961027
Rv1366	0.0150423	0.982837
Rv3629c	0.0152214	0.964746
Rv3672c	0.0152877	0.973481
espI	0.0157397	0.942695
Rv1624c	0.0159052	0.973481
lppD	0.0164401	0.951404
hadC	0.016714	0.942569
glfT2	0.0167841	0.94623
Rv0547c	0.0168388	0.976577
sigG	0.0169939	0.965253
Rv0739	0.0170817	0.970428
tsf	0.0178132	0.955679
tpx	0.0179094	0.955971
Rv2125	0.0180403	0.967035
Rv3362c	0.0181006	0.977802
aftA	0.018286	0.963098
Rv1363c	0.0184335	0.96037
ugpB	0.0185304	0.983854
Rv2997	0.0198876	0.982164
Rv3142c	0.0198889	0.950778
cysT	0.0204538	0.976577
pafC	0.0205099	0.968585
Rv1486c	0.0211604	0.950574
sugA	0.0212583	0.973481
Rv1836c	0.0222952	0.927261
ribC	0.022353	0.969531
Rv1670	0.0223956	0.982126
Rv3779	0.0228213	0.954438
zmp1	0.0228377	0.934917
Rv3491	0.0230178	0.940369
Rv2775	0.0232327	0.952439
espB	0.0232604	0.914283
Rv2969c	0.0241008	0.945237
ilvD	0.0246229	0.942417
Rv3311	0.0249725	0.932338
Rv2237A	0.0269081	0.942417
cobB	0.0271225	0.973481
gltD	0.0274224	0.938652
Rv3720	0.0280344	0.91781
lipM	0.028039	0.951515
eccCa1	0.0286156	0.90221
PE_PGRS11	0.028832	0.976799
gap	0.0289138	0.907765
Rv1786	0.0291176	0.965897
Rv1684	0.0292785	0.963098
esxH	0.0293282	0.926293
Rv2197c	0.0294779	0.947844
Rv3549c	0.0296492	0.969531
purL	0.0298749	0.923443
rpsI	0.0300001	0.940004
ppiA	0.0305576	0.911106
PPE9	0.0310162	0.978292
secD	0.0310293	0.911106
Rv3120	0.0315675	0.952439
Rv2177c	0.0316313	0.955971
Rv0776c	0.0318549	0.973859
psd	0.0318948	0.960332
Rv2449c	0.0319501	0.950778
Rv1424c	0.0319558	0.956177
fpg	0.0325957	0.96037
lepA	0.032908	0.929982
dapB	0.0332013	0.938398
Rv2258c	0.033252	0.897447
dut	0.0332739	0.908432
Rv3437	0.0335678	0.948739
alr	0.0338812	0.945237
Rv0036c	0.034327	0.942417
opcA	0.0343443	0.943733
nadD	0.0343477	0.950778
truB	0.0346775	0.955289
moaA2	0.0355361	0.937509
proZ	0.0364395	0.955971
Rv3034c	0.0364482	0.913696
Rv1211	0.0374723	0.878664
espL	0.0375827	0.944897
rplI	0.037813	0.902018
phoT	0.0378424	0.939412
ilvE	0.0380089	0.929982
Rv1892	0.0383063	0.973481
hsaG	0.0384371	0.951404
Rv1678	0.0392069	0.938621
Rv1137c	0.0395766	0.97464
Rv2024c	0.0401831	0.921215
Rv2319c	0.0403178	0.970428
vapB14	0.0404362	0.94486
pssA	0.0404648	0.926737
Rv3263	0.0406129	0.938652
Rv2179c	0.0413753	0.967035
plsB2	0.0414638	0.883483
Rv2509	0.041975	0.90894
Rv2307B	0.0424462	0.961399
nuoF	0.0425805	0.896621
PE15	0.0427409	0.913569
Rv3079c	0.0427458	0.952439
fadD15	0.0430189	0.882792
Rv1112	0.0430214	0.951515
Rv3480c	0.043293	0.900257
dnaA	0.0434493	0.83357
PPE28	0.0439345	0.929873
PE_PGRS50	0.0439906	0.96037
Rv1456c	0.0441131	0.955971
mmpS3	0.0441527	0.875743
dnaE2	0.0444972	0.956177
Rv0455c	0.0448591	0.85353
PPE19	0.0454208	0.907145
mptA	0.0454995	0.911221
Rv3815c	0.0457337	0.918189
Rv2307c	0.0457892	0.947844
pstS3	0.045799	0.901234
bpoB	0.0460046	0.921807
Rv1081c	0.0471059	0.950574
sdhB	0.0472766	0.923443
dedA	0.0476993	0.942417
Rv3479	0.0477916	0.838442
Rv0272c	0.0480411	0.924825
lgt	0.0483722	0.85982
pimA	0.0485699	0.90894
PPE12	0.0490049	0.880324
Rv1769	0.0491105	0.87785
dppD	0.0492041	0.939412
TB15.3	0.0493812	0.847876
adhE1	0.0496556	0.954438
Rv0875c	0.0499393	0.945357
Rv2414c	0.0500581	0.89097
Rv2262c	0.05061	0.955971
deoC	0.0506474	0.9308
emrB	0.0507686	0.894169
Rv2565	0.0507857	0.865258
aftD	0.0510988	0.875162
idsA2	0.0513631	0.909892
Rv1747	0.051859	0.796
Rv1864c	0.0518768	0.938621
gmdA	0.0531927	0.894623
Rv1978	0.0531973	0.928214
ptkA	0.0534852	0.949804
pstP	0.0542667	0.870159
rplM	0.0543154	0.843637
lprG	0.0544491	0.830485
Rv1049	0.0546866	0.946093
Rv2751	0.0547168	0.923443
accD1	0.0554513	0.905132
Rv3807c	0.0557043	0.936215
uvrA	0.0565309	0.915394
Rv3693	0.056545	0.926293
Rv0770	0.0566047	0.937509
bacA	0.0568146	0.86359
mmaA4	0.0581846	0.804929
Rv2435c	0.0584843	0.881325
Rv1354c	0.0597632	0.942417
Rv1218c	0.05978	0.918189
Rv3207c	0.0599998	0.791363
Rv1856c	0.0605074	0.883483
amiB2	0.0605262	0.942417
hisG	0.0608731	0.927736
vapC37	0.0612024	0.91781
Rv3753c	0.0619775	0.920999
TB18.5	0.0622204	0.772557
Rv1682	0.0623106	0.796155
rpe	0.0624709	0.889089
qor	0.0633017	0.895696
Rv3705c	0.0633667	0.923443
Rv2370c	0.0637707	0.889284
Rv2548A	0.0646522	0.780702
epiA	0.0648865	0.883483
bfrA	0.0649122	0.825558
cstA	0.0649748	0.917817
deoD	0.0655328	0.906296
guaB3	0.0657211	0.90894
inhA	0.0659447	0.833068
Rv1478	0.0660791	0.882114
Rv0569	0.0661036	0.928072
Rv3166c	0.0667349	0.918189
lipE	0.0673801	0.877582
Rv3098c	0.0674169	0.913569
Rv1341	0.0675176	0.915138
Rv1287	0.0684779	0.877582
dgt	0.0686248	0.88716
Rv3658c	0.0687155	0.953123
ureG	0.0699353	0.951404
Rv0606	0.070109	0.893316
gdh	0.0708116	0.634387
Rv1106c	0.0709817	0.819508
Rv0537c	0.0712851	0.839362
Rv0361	0.0713147	0.806557
cyp51	0.072061	0.880478
metB	0.072071	0.795269
Rv1751	0.0724667	0.748936
Rv1209	0.0725074	0.9308
gltB	0.0725963	0.623995
pcaA	0.0726128	0.703547
sseB	0.0730914	0.836414
yajC	0.0734917	0.833738
tesB1	0.0735837	0.763074
Rv0386	0.0740004	0.844916
Rv3208	0.0744635	0.805744
Rv3635	0.0745678	0.882792
Rv2851c	0.0746773	0.88536
lytB1	0.0747535	0.905737
Rv1367c	0.0755214	0.855886
Rv0954	0.0756177	0.715797
sigD	0.0756828	0.781059
thrA	0.0758318	0.785435
Rv0039c	0.0764406	0.90894
ggtA	0.0765795	0.883316
Rv3378c	0.0776088	0.857208
fadD14	0.0777431	0.86653
vapC32	0.0783401	0.918189
rplU	0.0783426	0.687344
Rv1829	0.079683	0.748936
Rv3644c	0.0797321	0.875743
Rv1914c	0.0797343	0.903801
Rv0992c	0.0802949	0.887701
Rv0073	0.080723	0.710795
lprC	0.0807424	0.802497
Rv1216c	0.080864	0.908836
Rv2776c	0.0809599	0.85982
Rv0076c	0.0815625	0.912547
Rv3767c	0.0815876	0.7699
Rv1842c	0.0816474	0.808334
Rv3098A	0.0817537	0.818575
mmpS2	0.0820113	0.797848
Rv0158	0.0821189	0.819056
Rv3630	0.082644	0.90894
Rv0909	0.0829807	0.849077
Rv2313c	0.0833777	0.832877
tesA	0.0835695	0.753663
Rv3256c	0.0837543	0.889361
cmk	0.0844956	0.878443
Rv0309	0.0857263	0.630537
aofH	0.0858053	0.881325
uvrD1	0.0859212	0.826052
vapB46	0.0862901	0.86653
ilvB2	0.0871408	0.913569
Rv0876c	0.0871787	0.803892
cspA	0.0872394	0.555089
rplC	0.0875704	0.781769
hycP	0.0879998	0.945422
pknB	0.0880872	0.760555
PE5	0.0883117	0.85982
[truncated: 1,625 more rows]
